# Supplementary material for: One-Step Treatment for Upgrading Bleached Bamboo Pulp to Dissolving Pulp High Solvency in Green Alkali/Urea Aqueous Solution
Source: Polymers (Basel). 2023 Mar 16;15(6):1475. doi: 10.3390/polym15061475 (PMC10056472; doi:10.3390/polym15061475)
Supplement: Supplementary file 1 [file polymers-15-01475-s001.zip]

Archive with 1 entries (1 files):
- polymers-2254271-supplementary.pdf
